# Supplementary material for: Hydrogen Sulfide Delivery to Enhance Bone Tissue Engineering Cell Survival
Source: Pharmaceuticals (Basel). 2024 May 2;17(5):585. doi: 10.3390/ph17050585 (PMC11124412; doi:10.3390/ph17050585)
Supplement: Supplementary file 1 [file pharmaceuticals-17-00585-s001.zip]

Archive with 1 entries (1 files):
- pharmaceuticals-2896923-supplementary.pdf
